# Supplementary material for: Single- and multi-trait genomic prediction and genome-wide association analysis of grain yield and micronutrient-related traits in ICARDA wheat under drought environment
Source: Mol Genet Genomics. 2023 Oct 18;298(6):1515–26. doi: 10.1007/s00438-023-02074-6 (PMC10657311; doi:10.1007/s00438-023-02074-6)
Supplement: Supplementary file 1 — Supplementary file1 (XLSX 26 KB) [file 438_2023_2074_MOESM1_ESM.xlsx]

## Sheet: Supplementary table S1
Supplementary table S1. List of genotypes, their pedigree and phenotypic scorings for the four studied traits.
Genotype	Pedigree	GY (t/ha)	Zn (mg/kg)	Fe (mg/kg)	Se (mg/kg)
G1	CROC-1/AE.SQUARROSA (224)//OPATA/4/SERI.1B*2/3/KAUZ*2/BOW//KAUZ	2.21	31.6285	34.8665	0.193
G2	CROC-1/AE.SQUARROSA (224)//OPATA/4/SERI.1B*2/3/KAUZ*2/BOW//KAUZ	3	28.1635	33.383	0.2645
G3	CROC-1/AE.SQUARROSA (224)//OPATA/4/SERI.1B*2/3/KAUZ*2/BOW//KAUZ	2.96	26.229	36.041	0.1625
G4	ALTAR 84/AE.SQUARROSA (219)//SERI/3/CATBIRD-3	3.22	36.731	36.613	0.2605
G5	ALTAR 84/AE.SQUARROSA (219)//SERI/3/CATBIRD-3	3.42	30.7355	32.6885	0.1885
G6	ALTAR 84/AE.SQUARROSA (219)//SERI/3/VEE"S"/NAC	2.69	26.941	37.9925	0.258
G7	REBWAH-13/ZAD-2	2.45	35.416	36.7275	0.218
G8	REBWAH-13/ZAD-2	2.81	20.945	27.3125	0.1835
G9	REBWAH-13/ZAD-2	1.83	24.3405	41.06	0.2085
G10	REBWAH-13/ZAD-2	2.09	20.722	31.7095	0.25
G11	REBWAH-13/ZAD-2	3.01	20.89	41.832	0.333
G12	REBWAH-13/ZAD-2	2.49	29.023	31.1825	0.2565
G13	REBWAH-16/SOMAMA-9	2.9	32.8705	35.0055	0.206
G14	REBWAH-17/HADIAH-14	2.94	30.9685	32.4665	0.2615
G15	REBWAH-17/HADIAH-14	3.14	32.058	29.359	0.288
G16	REBWAH-19/HAAMA-14	3.33	30.194	17.946	0.207
G17	REBWAH-19/HAAMA-14	2.86	45.626	46.15	0.289
G18	REBWAH-19//VEE/NAC	2.82	20.629	37.6555	0.1595
G19	REBWAH-19//VEE/NAC	3.15	29.1135	15.6855	0.1945
G20	REBWAH-19//VEE/NAC	2.77	21.46	20.426	0.278
G21	REBWAH-19//VEE/NAC	3.55	25.485	30.7985	0.2165
G22	REBWAH-19//VEE/NAC	3.45	28.16	24.5775	0.2315
G23	REBWAH-19//VEE/NAC	3.62	28.694	34.533	0.2775
G24	QIMMA-8/AMAL	2.96	28.2715	36.9885	0.193
G25	QIMMA-8/AMAL	2.86	34.131	40.6915	0.258
G26	QIMMA-9/ARREHANE	2.81	15.335	32.9485	0.142
G27	QIMMA-9/ARREHANE	3.26	27.2405	26.601	0.1355
G28	QAFZAH-16/5/F60314.78/MRL//CNO79/3/KA/NAC/4/STAR	2.8	25.4225	37.7125	0.193
G29	QAFZAH-18//P1.861/RDWG	3.46	37.7105	35.033	0.3195
G30	QAFZAH-19//Vee7/Kauz	3.58	36.44	36.4775	0.165
G31	QAFZAH-19//Vee7/Kauz	3.61	31.006	44.8615	0.2775
G32	QAFZAH-19//Vee7/Kauz	3.93	18.67	29.25	0.3
G33	QAFZAH-22/DEZ	2.44	41.558	23.4465	0.1745
G34	QAFZAH-22/DEZ	2.84	22.461	28.949	0.2515
G35	QAFZAH-24/5/S78-18 = Ias58/4/Kal//Bb//?	2.67	27.694	28.71	0.216
G36	QAFZAH-24/5/S78-18 = Ias58/4/Kal//Bb//?	3.1	32.693	40.608	0.2875
G37	QAFZAH-28/KATILA-11	3.92	23.09	21.55	0.19
G38	QAFZAH-35/KATILA-15	2.75	27.5345	29.55	0.184
G39	CHEN/AEGILOPS SQUARROSA (TAUS)//BCN/3/KAUZ/4/DAJAJ-8	1.82	21.3575	37.594	0.1675
G40	ATTILA 50Y//ATTILA/BCN/9/CHUM/8/7*BCN/10/MILAN/PASTOR	3.55	18.664	29.5235	0.244
G41	ATTILA 50Y//ATTILA/BCN/9/CHUM/8/7*BCN/10/MILAN/PASTOR	2.98	30.523	29.505	0.2565
G42	ATTILA 50Y//ATTILA/BCN/9/CHUM/8/7*BCN/10/MILAN/PASTOR	3.56	29.765	29.062	0.182
G43	SERI.1B*2/3/KAUZ*2/BOW//KAUZ/4/PYN/BAU//MILAN/5/KAUZ/AA//KAUZ/3/SEKSAKA-6	3.4	29.494	26.348	0.1865
G44	KATILA-1/3/SNI/HD2281//STAR/4/ICARDA-SRRL-2	2.91	29.247	29.6745	0.215
G45	HUDHUD-2/ANGI-2//MILAN/PASTOR	4.04	34.41	31.02	0.27
G46	HUDHUD-2/ANGI-2//MILAN/PASTOR	3.71	29.465	30.3215	0.171
G47	ATTILA 50Y//ATTILA/BCN/3/KAPSW/SHUHA-17/4/TNMU/MILAN	3.14	20.716	35.416	0.154
G48	ATTILA 50Y//ATTILA/BCN/3/KAPSW/SHUHA-17/4/TNMU/MILAN	4.07	25.53	32.87	0.18
G49	ATTILA 50Y//ATTILA/BCN/3/KAUZ/AA//KAUZ/4/KAUZ'S'/3/TX62A4793-7/CD809//VEE'S'	3.69	30.51	25.2	0.295
G50	P1.861/RDWG//ATENA-1/3/MILAN/MUNIA	3.77	28.4925	19.804	0.234
G51	ATTILA-7//MILAN/PASTOR/3/HXL8088/DUCULA	3.79	28.088	22.6935	0.195
G52	KASYON/GENARO 81//TEVEE-1/../4/CHEN/AEGILOPS SQUARROSA (TAUS)//BCN/3/KAUZ/5/FLAG-8	3.34	36.414	45.461	0.159
G53	GOUMRIA-15/ANGI-1//MILAN/MUNIA	3.42	18.26	28.6265	0.1755
G54	SHUHA-4//NS732/HER/4/VEE/PJN//2*TUI/3/WH576/5/ICARDA-SRRL-1	3.44	26.8185	29.4145	0.22
G55	GOUBARA-1//MILAN/DUCULA/3/TNMU/MILAN	2.99	25.303	35.8545	0.125
G56	GOUBARA-1//MILAN/DUCULA/3/TNMU/MILAN	3.58	28.3435	38.8625	0.15
G57	KAUZ//ALTAR 84/AOS 3/KAUZ/3/ATENA-1/4/FLAG-7	3.46	20.76	53.006	0.354
G58	KAUZ//ALTAR 84/AOS 3/KAUZ/3/ATENA-1/4/FLAG-7	2.9	17.177	29.7225	0.1745
G59	SERI.1B*2/3/KAUZ*2/BOW//KAUZ/4/PFAU/MILAN/5/P1.861/RDWG/3/KAUZ//MON/CROW'S'	2.94	29.875	34.576	0.3185
G60	KAUZ//ALTAR 84/AOS 3/KAUZ/3/KAUZ'S'/SERI/4/TNMU/MILAN	4.28	23.73	37.66	0.18
G61	KAUZ//ALTAR 84/AOS 3/KAUZ/3/KAUZ'S'/SERI/4/TNMU/MILAN	2.48	18.428	29.8635	0.1895
G62	SERI.1B*2/3/KAUZ*2/BOW//KAUZ/4/MILAN/PASTOR/5/ICARDA-SRRL-4	2.27	28.4355	30.591	0.2985
G63	ATTILA-7/3/SHUHA-4//NS732/HER/4/SOMAMA-3	2.48	29.79	37.435	0.224
G64	HOOSAM-8/2*FLAG-4	3.85	20.501	25.7835	0.2735
G65	HOOSAM-8/2*FLAG-4	3.52	16.6595	36.0685	0.2415
G66	YMI #6/GEN//TIA.1/3/VEE#5//DOVE/BUC/4/MILAN/PASTOR/5/ATTILA*2/3/KAUZ*2/TRAP//KAUZ	3.92	21.17	28.37	0.19
G67	SERI.1B//KAUZ/HEVO/3/AMAD/4/KAUZ'S'/FLORKWA-1/5/MILAN/DUCULA	3.51	25.862	37.3345	0.2555
G68	SHUHA-4//NS732/HER/3/TNMU/MILAN/4/BOW/PRL//BUC/3/WH576	3.69	26.211	30.6975	0.185
G69	GOUMRIA-8//MILAN/PASTOR/3/TNMU/MILAN	2.91	32.5645	32.437	0.2015
G70	GOUMRIA-8//MILAN/PASTOR/3/TNMU/MILAN	3.49	31.2495	35.3275	0.2065
G71	GOUMRIA-8//MILAN/PASTOR/3/TNMU/MILAN	3.7	27.249	29.747	0.134
G72	SIDS-1//ATTILA*2/RAYON	3.11	28.1255	39.8155	0.2365
G73	SIDS-1//ATTILA*2/RAYON	3.03	17.4535	25.132	0.1955
G74	SIDS-1//ATTILA*2/RAYON	3.65	30.2575	33.2575	0.1865
G75	GIZA-168/4/ATTILA*2/3/KAUZ*2/TRAP//KAUZ	2.35	41.07	43.953	0.2065
G76	GIZA-168/4/ATTILA*2/3/KAUZ*2/TRAP//KAUZ	3.19	32.128	23.554	0.1985
G77	GIZA-168/4/ATTILA*2/3/KAUZ*2/TRAP//KAUZ	3.63	32.582	36.1575	0.243
G78	ATTILA*2/RAYON//CATBIRD-1	3.66	29.0085	37.9345	0.254
G79	ATTILA*2/CROW/3/VEE#5/SARA//DUCULA	3.02	28.2695	35.715	0.231
G80	SERI.1B//KAUZ/HEVO/3/AMAD/4/KAUZ/GYS//KAUZ	3.51	17.8585	35.5415	0.1995
G81	SERI.1B//KAUZ/HEVO/3/AMAD/4/PFAU/MILAN	2.99	19.89	41.57	0.209
G82	SERI.1B//KAUZ/HEVO/3/AMAD/4/PFAU/MILAN	3.57	27.548	34.2205	0.164
G83	VEE/PJN//2*KAUZ/3/SHUHA-4/FOW-2	3.34	23.6095	32.227	0.2035
G84	VEE/PJN//2*KAUZ/3/SHUHA-4/FOW-2	3.31	27.198	25.7395	0.1625
G85	VEE/PJN//2*KAUZ/3/SHUHA-4/FOW-2	2.67	28.24	27.333	0.2145
G86	VEE/PJN//2*KAUZ/3/SHUHA-4/FOW-2	2.45	15.66	34.704	0.2335
G87	VEE/PJN//2*KAUZ/3/SHUHA-4/FOW-2		39.028	21.3335	0.1995
G88	GIZA-164/SEKHRAH-1	3.59	15.9565	30.1595	0.261
G89	GIZA-164/SEKHRAH-1	3.11	26.378	30.1745	0.239
G90	VEE/NAC//REBWAH-19	2.08	25.5505	29.2755	0.243
G91	HUW 234/REBWAH-19	2.27	26.736	24.5115	0.171
G92	HUBARA-7/4/CHEN/AEGILOPS SQUARROSA (TAUS)//BCN/3/KAUZ	3.14	24.423	21.767	0.217
G93	HUBARA-7/4/CHEN/AEGILOPS SQUARROSA (TAUS)//BCN/3/KAUZ	2.09	30.464	36.034	0.162
G94	HUBARA-7/4/CHEN/AEGILOPS SQUARROSA (TAUS)//BCN/3/KAUZ	3.38	17.839	26.019	0.19
G95	CHIL/CHUM18//ATTILA*2/RAYON	3.65	31.319	22.75	0.192
G96	CHILERO-1/4/VEE'S'/3/HORK/4MH//KAL-BB/5/KAUZ/AA//KAUZ/6/MILAN/PASTOR	3.33	32.023	26.4	0.27
G97	ATTILA 50Y//ATTILA/BCN/3/KAUZ//MON/CROW'S'/4/FLAG-7	3.78	35.1085	27.9635	0.2975
G98	P1.861/RDWG//STAR'S'/FLORKWA-2/3/QAMAR-2	3.52	31.318	47.9425	0.274
G99	HOOSAM-8//CHAM-6/FLORKWA-2/3/ICARDA-SRRL-3	3.81	25.3675	32.6315	0.153
G100	HOOSAM-8//CHAM-6/FLORKWA-2/3/ICARDA-SRRL-3	3.63	23.9785	29.2475	0.2125
G101	WEAVER/WL 3928//SW 89.3064/3/SOMAMA-3/4/BOW/PRL//BUC/3/WH576	3.9	36.7895	26.143	0.2745
G102	P1.861/RDWG//DAJAJ-10/3/MILAN/PASTOR	3.35	33.774	39.058	0.1795
G103	OPATA/RAYON//KAUZ/3/2*MILAN/DUCULA	3.02	24.5825	25.4235	0.2415
G104	OPATA/RAYON//KAUZ/3/2*MILAN/DUCULA	3.05	28.929	39.8815	0.239
G105	SERI.1B//KAUZ/HEVO/3/AMAD/4/MILAN/PASTOR/5/ICARDA-SRRL-6	2.47	29.1225	29.2875	0.296
G106	KAUZ//ALTAR 84/AOS/3/TNMU/MILAN/4/MILAN//PSN/BOW	3.11	29.176	40.822	0.2305
G107	HUBARA-13/4/TRAP#1/BOW//PFAU/3/MILAN/5/WATAN-12	3.12	17.01	33.677	0.2315
G108	HUBARA-13/4/TRAP#1/BOW//PFAU/3/MILAN/5/WATAN-12	2.56	28.728	27.413	0.19
G109	VEE7/KAUZ/6/LFN/II58.57//PRL/3/HAHN/4/KAUZ/5/KAUZ/7/MILAN/PASTOR	2.84	21.969	21.6615	0.1695
G110	VEE7/KAUZ/6/LFN/II58.57//PRL/3/HAHN/4/KAUZ/5/KAUZ/7/MILAN/PASTOR	2.88	29.717	34.4585	0.235
G111	GIRWILL-7/4/PASTOR/3/KAUZ*2/OPATA//KAUZ/5/MILAN/PASTOR	2.68	18.25	44.635	0.365
G112	GIRWILL-7/4/PASTOR/3/KAUZ*2/OPATA//KAUZ/5/MILAN/PASTOR	3.5	26.3075	38.4255	0.179
G113	KAUZ//ALTAR 84/AOS 3/KAUZ/3/ATENA-1/4/FLAG-7	2.7	25.995	30.9885	0.276
G114	CHUM/2/7*BCN/3/SW89.2089/KAUZ/4/MILAN/MUNIA	2.81	20.1125	29.889	0.1575
G115	CHUM/2/7*BCN/3/SW89.2089/KAUZ/4/MILAN/MUNIA	2.85	20.579	33.851	0.2725
G116	SERI.1B//KAUZ/HEVO/3/AMAD/4/MO88/MILAN/5/FLAG-2	2.93	17.068	33.4305	0.215
G117	SERI.1B//KAUZ/HEVO/3/AMAD/4/MO88/MILAN/5/FLAG-2	2.18	29.884	30.406	0.195
G118	SERI.1B//KAUZ/HEVO/3/AMAD/4/MO88/MILAN/5/FLAG-2	2.74	25.2545	29.1105	0.158
G119	SHUHA-4//NS732/HER/3/TNMU/MILAN/4/KABOWSH-1	2.94	24.5715	31.4495	0.2515
G120	SHUHA-4//NS732/HER/3/SKAUZ/2*STAR/4/BOW/PRL//BUC/3/WH576	3.27	25.45	27.533	0.308
G121	P1.861/RDWG/4/SERI.1B//KAUZ/HEVO/3/AMAD	2.23	36.877	30.0805	0.1775
G122	P1.861/RDWG/4/SERI.1B//KAUZ/HEVO/3/AMAD	2.23	31.438	21.529	0.2115
G123	SERI.1B//KAUZ/HEVO/3/AMAD/4/CHAM-6/FLORKWA-2	2.82	18.1	36.84	0.361
G124	VEE7/KAUZ//PFAU/MILAN	3.56	21.03	34.267	0.243
G125	VEE7/KAUZ//PFAU/MILAN	2.58	27.3625	36.7295	0.2495
G126	ESDA/SHWA//BCN/3/MILAN/PASTOR	3.32	17.1965	22.544	0.262
G127	ESDA/SHWA//BCN/3/MILAN/PASTOR	2.5	28.353	27.724	0.222
G128	SERI.1B*2/3/KAUZ*2/BOW//KAUZ/4/MILAN/PASTOR	2.45	24.8595	35.8895	0.1775
G129	KAUZ'S'/SERI/3/TEVEE'S'//CROW/VEE'S'	2.64	24.076	37.2275	0.2735
G130	ATTILA*2/PBW65//PFAU/MILAN	3	30.287	39.209	0.214
G131	KAUZ'S'/SERI//PFAU/MILAN	3.47	18.7555	27.458	0.2795
G132	KAUZ'S'/SERI//PFAU/MILAN	2.9	18.022	34.274	0.1315
G133	KAUZ'S'/SERI//PFAU/MILAN	2.78	22.622	37.3775	0.231
G134	KAUZ'S'/SERI//PFAU/MILAN	3.45	30.358	22.202	0.271
G135	KAUZ//MON/CROW?S?/3/VEE/PJN//2*KAUZ	3.21	31.6535	34.6785	0.2175
G136	KAUZ//MON/CROW?S?/3/VEE/PJN//2*KAUZ	2.9	31.1925	34.774	0.227
G137	WEAVER/WL 3928//SW 89.3064/3/KAUZ//MON/CROW'S'	2.84	30.6955	40.257	0.192
G138	WEAVER/WL 3928//SW 89.3064/3/KAUZ//MON/CROW'S'	2.91	25.159	22.68	0.234
G139	WEAVER/WL 3928//SW 89.3064/3/KAUZ//MON/CROW'S'	2.87	25.3445	35.5465	0.209
G140	SERI 82/SHUHA'S'//GRU90-204782/4/PASTOR/3/KAUZ*2/OPATA//KAUZ	3.02	29.0245	32.2695	0.191
G141	CHAMARAN/CATBIRD-10	2.84	16.95	35.3895	0.1915
G142	SERI.1B*2/3/KAUZ*2/BOW//KAUZ/4/ATTILA/3*BCN	2.91	21.787	23.9665	0.257
G143	SERI.1B*2/3/KAUZ*2/BOW//KAUZ/4/TRAP#1/BOW//PFAU/3/MILAN	2.84	30.7685	33.3065	0.264
G144	HAAMA-3//MILAN/DUCULA	2.35	17.6735	37.173	0.17
G145	CHAM-6/MUBASHIIR-10	2.74	25.4745	33.5335	0.1745
G146	JAWAHIR-10/SEKHRAH-1	3.46	26.71	32.1505	0.2165
G147	REBWAH-21/HIDDAB	2.41	23.286	19.6665	0.169
G148	REBWAH-21/HIDDAB	2.72	27.7255	34.3995	0.2245
G149	GALVEZ/WEAVER/3/VORONA/CNO79//KAUZ/4/MILAN//PSN/BOW	3.02	29.5675	40.135	0.28
G150	FARIS-17//PFAU/MILAN	2.26	27.811	39.0125	0.1745
G151	SERI.1B//KAUZ/HEVO/3/AMAD/4/MILAN/PASTOR	3.09	34.773	29.538	0.194
G152	MUNIA/ALTAR 84//MILAN/3/MILAN/PASTOR	3.11	18.6995	20.8055	0.1645
G153	MUNIA/ALTAR 84//MILAN/3/MILAN/PASTOR		17.669	26.826	0.183
G154	BACANORA T 88/RUTH-2	3.2	34.803	37.6105	0.3125
G155	CHAM-8/RUTH-3	3.42	21.3045	24.862	0.1695
G156	MEX94.27.1.20/3/SOKOLL//ATTILA/3*BCN/4/ZAFIR-3	3.05	16.4365	27.178	0.2
G157	MEX94.27.1.20/3/SOKOLL//ATTILA/3*BCN/4/ZAFIR-3	2.86	19.42	37.581	0.368
G158	CHAM-8/ETBW 4919//PFAU/MILAN	3.27	42.8835	44.366	0.2515
G159	PBW343/ETBW 4921//QAMAR-6	3.04	33.665	36.003	0.1765
G160	STAR *3/LOTUS 5//TNMU/MILAN/3/QAMAR-2	2.87	26.7285	35.3335	0.2645
G161	KAUZ/STAR/3/MUNIA/ALTAR 84//MILAN/4/LEITH-1	3.05	30.6485	25.54	0.184
G162	OPATA/RAYON//KAUZ/3/ESWYT99#18/ARRIHANE/4/SOSSI-3	2.9	18.466	24.929	0.217
G163	OPATA/RAYON//KAUZ/3/ESWYT99#18/ARRIHANE/4/SOSSI-3	6.13	28.43	36.43	0.2
G164	MO88/MILAN/5/FILIN/3/TJB368.251/BUC//BUC/CHRC/4/MILAN/6/AGIG-1	4.2	28.2	34.61	0.14
G165	ZARAFA-5/FLAG-6//MILAN/PASTOR	3.16	28.6525	26.0535	0.207
G166	VEE/MJI//2*TUI/3/PASTOR/4/BERKUT/5/ZAIN-4	3.55	17.649	23.5665	0.2835
G167	VEE/MJI//2*TUI/3/PASTOR/4/BERKUT/5/ZAIN-4	2.42	37.1085	43.124	0.2005
G168	WBLL1*2/BRAMBLING/3/OPATA/RAYON//KAUZ	2.93	19.641	23.0285	0.2155
G169	WBLL1*2/BRAMBLING//SHAMIEKH-4	3.09	21.0815	29.605	0.216
G170	WEAVER/TSC//WEAVER/3/WEAVER/4/WAXWING/5/DURRA-8	2.48	19.58	40.6	0.295
G171	CHAMRAN/4/OPATA/BOW//BAU/3/OPATA/BOW/5/SAMIRA-9	2.45	19.79	29.074	0.209
G172	DEBEIRA//MILAN/PASTOR/4/URES/BOW//OPATA/3/HD2206/HORK'S'	2.71	29.523	33.525	0.086
G173	SHIHAB-19/KHIDER-1/5/YANAC/3/PRL/ SARA//TSI/VEE#5/4/CROC-1/AE.SQUARROSA (224)//OPATA	3.58	17.9415	24.1625	0.2035
G174	WATAN-6/ETBW 4919//ZAKIA-14	2.41	19.01	24.873	0.301
G175	KOUKAB-1//PFAU/MILAN/3/SOSSI-3	2.82	19.06	22.082	0.377
G176	CHAMRAN/4/OPATA/BOW//BAU/3/OPATA/BOW/5/SAMIRA-9	2.73	23.525	30.972	0.238
G177	DEBEIRA//MILAN/PASTOR/4/URES/BOW//OPATA/3/HD2206/HORK'S'	2.82	35.5245	27.8805	0.3095
G178	DEBEIRA//MILAN/PASTOR/4/URES/BOW//OPATA/3/HD2206/HORK'S'	3.41	22.63	29.867	0.272
G179	DEZ//MILAN/PASTOR/3/PASTOR/SERI//PFAU	3.71	25.18	52.216	0.396
G180	VEE#5/SARA//DUCULA/3/NJORO SD-7/4/PFAU/MILAN	2.92	33.304	51.4605	0.286
G181	KAUZ/STAR//NJORO SD-10/3/NING MAI 9558//CHIL/CHUM18	3	16.6495	28.8445	0.2475
G182	OPATA/RAYON//KAUZ/3/ETBW 4922/4/MILAN/PASTOR	3.15	21.82	30.45	0.195
G183	OPATA/RAYON//KAUZ/3/ETBW 4922/4/MILAN/PASTOR	2.79	24.4	33.955	0.2
G184	MO88/MILAN//ETBW 4922/3/(4) EALME4SA - 464	2.64	27.64	29.34	0.282
G185	PFAU/MILAN//MOONTASIR-3/4/BABAX/LR42//BABAX*2/3/VIVITSI	2.6	18.2215	26.044	0.092
G186	DAJAJ-5/4/CHEN/AEGILOPS SQUARROSA (TAUS)//BCN/3/KAUZ/5/WBLL1*2/KIRITATI	2.79	22.892	30.6865	0.2025
G187	DAJAJ-5/4/CHEN/AEGILOPS SQUARROSA (TAUS)//BCN/3/KAUZ/5/WBLL1*2/KIRITATI	2.94	15.9585	27.0915	0.23
G188	WATAN-7/ETBW 4921//QADANFER-4	3.28	20.816	39.1935	0.206
G189	FARIS-17//PFAU/MILAN/3/SOSSI-3	3.25	17.1965	41.2085	0.233
G190	FARIS-17//PFAU/MILAN/3/SOSSI-3	3.09	23.413	31.2435	0.2075
G191	SERI.1B*2/3/KAUZ*2/BOW//KAUZ/4/FLAG-1/5/WBLL1*2/BRAMBLING	3.6	29.4845	39.709	0.2205
G192	HUITES/4/CS/TH.SC//3*PVN/3/MIRLO/BUC/5/ETBW 4922/6/QADANFER-4	2.05	21.23	36.366	0.238
G193	HUITES/4/CS/TH.SC//3*PVN/3/MIRLO/BUC/5/ETBW 4922/6/QADANFER-4	4.13	24.79	30.33	0.22
G194	CMH82A.1294/2*KAUZ//MUNIA/CHTO/3/MILAN/4/P1.861/RDWG/5/WAXWING*2/4/SNI/TRAP#1/3/KAUZ*2/TRAP//KAUZ	3.67	24.7395	33.045	0.2365
G195	CMH82A.1294/2*KAUZ//MUNIA/CHTO/3/MILAN/4/P1.861/RDWG/5/WAXWING*2/4/SNI/TRAP#1/3/KAUZ*2/TRAP//KAUZ	2.72	16.7095	40.232	0.2275
G196	ASEEL-1//MILAN/PASTOR/3/SHAMISS-3	3.28	21.17	40.996	0.212
G197	TRAP#1/BOW//PFAU/3/MILAN/4/ETBW 4922/5/PFAU/MILAN	4.35	17.58	23	0.18
G198	TRAP#1/BOW//PFAU/3/MILAN/4/ETBW 4922/5/PFAU/MILAN	4.02	27.12	18.64	0.28
G199	TRAP#1/BOW//PFAU/3/MILAN/4/ACHTAR/INRA 1764/5/MILAN/SHA7/3/THB/CEP7780//SHA4/LIRA/4/SHA4/CHIL	3.52	21.28	21	0.393
G200	ZERBA-6/FLAG-6/3/TAM200/PASTOR//TOBA97	3.55	28.3025	37.8865	0.171
G201	ZAFIR-3/TAZA-1/6/ND/VG9144//KAL/BB/3/YACO/4/ CHIL/5/KAUZ*2//TC*6/RL5406(RL6043)/3/KAUZ	3.17	18.2865	21.3095	0.2375
G202	FARIS-20/QAMAR-1/3/PASTOR/SERI//PFAU	3.13	21.4525	36.4255	0.26
G203	KIRITATI//SERI/RAYON/3/ABIER-2	3.19	24.6	40.709	0.246
G204	FLAG-3/HIDDAB	3.4	28.675	35.7	0.213
G205	FLAG-3/HIDDAB	4.14	21.85	28.74	0.24
G206	KINGBIRD/IZAZ-11	4.06	20.84	36.4	0.32
G207	KINGBIRD/IZAZ-11	3.43	25.8045	37.531	0.2085
G208	WORRAKATTA/PASTOR//ACSAD- 981	4.19	20.53	44.75	0.28
G209	WORRAKATTA/PASTOR//ACSAD- 981	3.18	28.414	21.293	0.246
G210	SW94.2690/SUNCO/4/PRINIA-1//NESMA*2/14-2/3/DUCULA	3.28	18.4565	32.378	0.2085
G211	PFAU/MILAN//FUNG MAI 24/3/ACHTAR/INRA 1764	2.63	31.4945	41.0365	0.2655
G212	SOKOLL//W15.92/WBLL1/4/NESMA*2/261-9//SAFI-1/3/ASFOOR-7	3.11	30.54	29.867	0.196
G213	MEX94.27.1.20/3/SOKOLL//ATTILA/3*BCN/4/NESMA*2/14-2//2*SAFI-3	2.74	16.377	32.8965	0.196
G214	22SAWSN - 142/3/PASTOR//MUNIA/ALTAR 84/4/SHAMISS-3	3.31	17.892	31.299	0.2545
G215	22SAWSN - 142/3/PASTOR//MUNIA/ALTAR 84/4/SHAMISS-3	3.28	21.8	39.867	0.288
G216	22SAWSN - 142/3/PASTOR//MUNIA/ALTAR 84/4/SHAMISS-3	3.02	21.58	32.188	0.1865
G217	22SAWSN - 142/3/PASTOR//MUNIA/ALTAR 84/4/SHAMISS-3	3.51	18.0645	25.0075	0.27
G218	22SAWSN - 142/3/PASTOR//MUNIA/ALTAR 84/4/SHAMISS-3	3.83	29.8395	28.771	0.2515
G219	22SAWSN - 142/FLAG-4/5/CHEN/AEGILOPS SQUARROSA (TAUS)//BCN/3/VEE#7/BOW/4/PASTOR	4	40.69	48.26	0.27
G220	KRICHAUFF/2*PASTOR//SHUHA-8/DUCULA	4	39.81	34.35	0.18
G221	QT6581/4/PASTOR//SITE/MO/3/CHEN/AEGILOPS SQUARROSA (TAUS)//BCN/5/PAVON 76/JADIDA-2	3.02	24.33	51.542	0.39
G222	WAXWING*2/KUKUNA//SHUHA-4/CHAM-8	4.11	22.85	23.35	0.09
G223	WBLL1//TEVEE/KAUZ/3/MILAN/SHA7//POTAM*3KS811261-5	4.49	18.92	25.5	0.18
G224	DUCULA/2*PRINIA/4/SAFI-1//NS732/HER/3/SAADA	3.01	24.79	42.537	0.204
G225	DUCULA/2*PRINIA/4/SAFI-1//NS732/HER/3/SAADA	2.71	23.42	37.333	0.302
G230	PBW343/FLAG-4//QADANFER-4	3.21	31.634	25.872	0.217321
G231	P1.861/RDWG//ESWYT99#18/ARRIHANE/3/PFAU/MILAN	3.76	22.3	38.219	0.213
G232	ATTILA/3*BCN//MILAN/DUCULA/7/BACANORA 86/6/SN64/HN4//REX/3/EDCH/MEX/4/SLS'S'/5/BOW'S'	2.95	28.3475	39.4005	0.207
G233	PFAU/MILAN//ABIER-2/3/SHUHA-3//TURACO/CHIL	4.85	16.48	35.52	0.2
G234	AMIRA-2//CHAM-6/SHUHA-14/3/SAMIRA-9	3.16	43.7655	41.4095	0.262
G235	ALMAZ-19/ZEMAMRA-8/4/NING MAI 9415.16//SHA4/CHIL/3/NING MAI 50	3.01	34.783	45.329	0.293
G236	RABIH-10/ETBW 4922//KAUZ'S'/FLORKWA-1	2.85	20.01	34.85	0.302
G237	CHAM-6/SHUHA-14//ETBW 4920/3/QADANFER-5	3.57	28.4245	22.475	0.268
G238	SERI*3//RL6010/4*YR/3/PASTOR/4/BAV92/5/MILAN/PASTOR/7/CHAM-8/6/SAKER'S'/5/RBS/ANZA/3/KVZ/HYS// YMH/TOB/4/BOW'S'	3.51	29.7295	50.4745	0.1735
G239	EALME4SA -167/FLAG-1/3/PASTOR/SERI//PFAU	3.11	38.74	45.35	0.219
G240	22SAWSN - 142/ETBW 4921/6/HPO/TAN//VEE/3/2*PGO/4/MILAN/5/SSERI1	3.13	15.7385	33.6275	0.23
G241	SKAUZ/2*STAR/5/JUN//MAYA/MON/3/PGO/4/MILAN/6/TEMPORALERA M 87*2/KONK	3.21	20.945	29.5935	0.142
G242	SKAUZ/2*STAR/5/JUN//MAYA/MON/3/PGO/4/MILAN/6/TEMPORALERA M 87*2/KONK	2.54	18.639	32.7955	0.2035
G243	SKAUZ/2*STAR/5/JUN//MAYA/MON/3/PGO/4/MILAN/6/TEMPORALERA M 87*2/KONK	3.06	18.38	20.55	0.282
G244	SHARP/3/PRL/SARA//TSI/VEE#5/5/VEE/LIRA//BOW/3/BCN/4/KAUZ/6/HUBARA-5	3.16	22.41	54.575	0.29
G245	SHARP/3/PRL/SARA//TSI/VEE#5/5/VEE/LIRA//BOW/3/BCN/4/KAUZ/6/HUBARA-5	2.74	29.2325	27.633	0.243
G246	SHARP/3/PRL/SARA//TSI/VEE#5/5/VEE/LIRA//BOW/3/BCN/4/KAUZ/6/HUBARA-5	2.93	44.99	37.354	0.2005
G247	SHARP/3/PRL/SARA//TSI/VEE#5/5/VEE/LIRA//BOW/3/BCN/4/KAUZ/6/HUBARA-5	3.27	32.8545	32.523	0.258
G248	THELIN/WAXWING//ATTILA*2/PASTOR/3/INQALAB91*2/TUKURU 9Y-0B	3.52	18.882	40.635	0.191
G249	THELIN/WAXWING//ATTILA*2/PASTOR/3/INQALAB91*2/TUKURU 9Y-0B		23.71	31.924	0.188
G250	THELIN/WAXWING//ATTILA*2/PASTOR/3/INQALAB91*2/TUKURU 9Y-0B		38.6825	56.067	0.3355
G251	HUBARA-1//ACHTAR/INRA 1764/7/CHAM-8/6/SAKER'S'/5/RBS/ANZA/3/KVZ/HYS//YMH/TOB/4/BOW'S'		41.43	50.673	0.288
G252	PFAU/MILAN//FUNG MAI 24/3/ATTILA*2/CROW		22.99	23.66	0.289
